# Supplementary material for: Community Assembly Mechanisms of Populus euphratica in Northwest China and Their Relationship with Environmental Factors
Source: Plants (Basel). 2024 Nov 22;13(23):3283. doi: 10.3390/plants13233283 (PMC11644819; doi:10.3390/plants13233283)
Supplement: Supplementary file 1 [file plants-13-03283-s001.zip]

Archive with 1 entries (1 files):
- plants-3291109-supplementary.pdf
